# Supplementary material for: Systematic review and meta-analysis of the prevalence of common respiratory viruses in children < 2 years with bronchiolitis in the pre-COVID-19 pandemic era
Source: PLoS One. 2020 Nov 12;15(11):e0242302. doi: 10.1371/journal.pone.0242302 (PMC7660462; doi:10.1371/journal.pone.0242302)
Supplement: S1 File — (ZIP) [file pone.0242302.s002.zip]

Archive with 18 entries (18 files):
- S1 Fig.pdf
- S1 Table.pdf
- S10 Fig.pdf
- S11 Fig.pdf
- S2 Fig.pdf
- S2 Table.pdf
- S3 Fig.pdf
- S3 Table.pdf
- S4 Fig.pdf
- S4 Table.pdf
- S5 Fig.pdf
- S5 Table.pdf
- S6 Fig.pdf
- S6 Table.pdf
- S7 Fig.pdf
- S7 Table.pdf
- S8 Fig.pdf
- S9 Fig.pdf
